# Supplementary material for: Double overexpression of DREB and PIF transcription factors improves drought stress tolerance and cell elongation in transgenic plants
Source: Plant Biotechnol J. 2016 Nov 14;15(4):458–71. doi: 10.1111/pbi.12644 (PMC5362684; doi:10.1111/pbi.12644)
Supplement: Supplementary file 3 — Table S2. Overlapping up‐regulated genes between the 35SΩ:DREB1A plants and the double overexpressors. [file PBI-15-458-s006.xls]

## Sheet: Sheet1
Table S2. Overlapping up-regulated genes between the 35SΩ:DREB1A plants and the double overexpressors.
LOCUS	Gene Symbol	TAIR10_Short_description	35SΩ:DREB1A				W-OE
			Q-Value	Fold Change	Average	SD	Q-Value	Fold Change	Average	SD
At1g09350	GolS3	galactinol synthase 3	5.96765e-06	53.1124	5.73098	0.279818	0.00860891	207.926	7.69992	0.454765
At4g25480	DREB1A	dehydration response element B1A	9.88557e-07	57.8966	5.85541	0.151998	0.015169	150.22	7.23094	0.955109
At2g42540	COR15A	cold-regulated 15a	4.60702e-06	53.3756	5.73811	0.256542	0.0129089	134.249	7.06877	0.776202
At1g16850		0	0.00107072	11.5413	3.52873	0.673596	0.00747121	87.0475	6.44373	0.25947
At1g29395	COR413IM1	COLD REGULATED 314 INNER MEMBRANE 1	3.69127e-05	8.53723	3.09377	0.247223	0.00747121	73.9701	6.20887	0.256142
At2g42530	COR15B	cold regulated 15b	5.22121e-06	20.711	4.37232	0.201321	0.0101742	55.0989	5.78395	0.439534
At2g24560		GDSL-like Lipase/Acylhydrolase family protein	4.20166e-05	5.10732	2.35257	0.193354	0.00747121	44.6476	5.48051	0.219
At5g15970	KIN2	stress-responsive protein (KIN2) / stress-induced protein (KIN2) / cold-responsive protein (COR6.6) / cold-regulated protein (COR6.6)	9.75368e-06	10.8241	3.43618	0.189683	0.0182386	41.5677	5.37739	0.852269
At2g28900	OEP16-1	outer plastid envelope protein 16-1	1.97372e-06	10.7259	3.42303	0.113246	0.0101757	29.0749	4.8617	0.38209
At3g50970	LTI30	dehydrin family protein	1.6404e-05	26.2339	4.71336	0.3003	0.0129089	27.827	4.79841	0.526634
At5g52310	LTI78	low-temperature-responsive protein 78 (LTI78) / desiccation-responsive protein 29A (RD29A)	4.9678e-05	10.7915	3.43182	0.292851	0.00923315	26.1809	4.71044	0.313859
At4g30830		Protein of unknown function, DUF593	0.00143979	2.0216	1.0155	0.208924	0.0183391	21.7751	4.44461	0.709021
At1g27920	MAP65-8	microtubule-associated protein 65-8	0.0109666	11.6377	3.54074	1.24433	0.0121552	20.9472	4.38868	0.426987
At4g12490		Bifunctional inhibitor/lipid-transfer protein/seed storage 2S albumin superfamily protein	8.01377e-05	19.5877	4.29188	0.416872	0.020437	19.1482	4.25914	0.758882
At1g56600	GolS2	galactinol synthase 2	2.17481e-06	4.9101	2.29575	0.0834924	0.00747121	12.7346	3.67068	0.148874
At3g05650	RLP32	receptor like protein 32	3.16104e-05	3.18038	1.6692	0.128517	0.00896338	12.4831	3.6419	0.227732
At2g23120		Late embryogenesis abundant protein, group 6	7.198e-05	5.42	2.43829	0.230877	0.0138242	11.4444	3.51657	0.421864
At1g68500		0	0.000963305	3.12425	1.64351	0.305354	0.0103035	11.064	3.4678	0.27831
At5g10410		ENTH/ANTH/VHS superfamily protein	2.17135e-05	6.19028	2.63	0.182923	0.0135355	10.8048	3.4336	0.393593
At3g55580		Regulator of chromosome condensation (RCC1) family protein	0.012394	2.06977	1.04947	0.382139	0.0097019	10.5749	3.40257	0.241217
At1g20440	COR47	cold-regulated 47	0.000278566	6.75889	2.75679	0.369195	0.00747121	10.0873	3.33446	0.144396
At4g30650		Low temperature and salt responsive protein family	1.9737e-06	14.513	3.85927	0.124665	0.0114854	9.65502	3.27128	0.302088
At2g15970	COR413-PM1	cold regulated 413 plasma membrane 1	3.49426e-05	4.38159	2.13146	0.168396	0.00747121	8.83479	3.1432	0.0958988
At5g50720	HVA22E	HVA22 homologue E	2.08179e-06	8.42818	3.07522	0.109426	0.0079226	8.71382	3.12331	0.154807
At4g24960	HVA22D	HVA22 homologue D	2.17481e-06	4.95656	2.30934	0.0836384	0.0103035	8.04597	3.00827	0.24045
At2g43620		Chitinase family protein	0.00211853	19.3954	4.27765	0.976369	0.0100279	7.53015	2.91268	0.212849
At1g01420	UGT72B3	UDP-glucosyl transferase 72B3	1.88039e-05	3.90101	1.96385	0.13049	0.0100279	7.11509	2.83088	0.207406
At1g01470	LEA14	Late embryogenesis abundant protein	6.38071e-05	7.25006	2.85799	0.261105	0.0080613	6.88463	2.78338	0.142964
At3g47380		Plant invertase/pectin methylesterase inhibitor superfamily protein	0.000716675	2.91193	1.54198	0.263519	0.0101742	6.81083	2.76783	0.209863
At1g04570		Major facilitator superfamily protein	0.00516913	4.97587	2.31495	0.665149	0.0135355	6.61927	2.72667	0.314123
At5g62350		Plant invertase/pectin methylesterase inhibitor superfamily protein	0.000539913	3.4561	1.78914	0.284281	0.0140432	6.45259	2.68988	0.328609
At3g26840	PES2	Esterase/lipase/thioesterase family protein	0.010225	3.08802	1.62668	0.560392	0.0146121	6.38008	2.67357	0.339835
At5g10100	TPPI	Haloacid dehalogenase-like hydrolase (HAD) superfamily protein	0.0189938	4.79841	2.26256	0.927929	0.0114599	6.29023	2.65311	0.243711
At1g62570	FMO GS-OX4	flavin-monooxygenase glucosinolate S-oxygenase 4	4.60702e-06	3.32775	1.73455	0.0754033	0.00840446	6.06331	2.6001	0.148916
At1g20450	ERD10	Dehydrin family protein	1.16086e-05	5.67718	2.50517	0.144837	0.010399	5.91485	2.56434	0.210423
At5g13210		Uncharacterised conserved protein UCP015417, vWA	0.00462979	3.45566	1.78896	0.499277	0.0146567	5.82391	2.54199	0.32382
At4g23600	CORI3	Tyrosine transaminase family protein	0.000610647	5.83451	2.54461	0.41696	0.00823369	5.28246	2.40121	0.133086
At3g45260		C2H2-like zinc finger protein	0.000209876	4.23497	2.08235	0.257981	0.00983142	5.25707	2.39426	0.172871
At5g13200		GRAM domain family protein	5.72529e-05	3.31356	1.72838	0.153714	0.00650848	5.20331	2.37943	0.0583447
At1g33720	CYP76C6	cytochrome P450, family 76, subfamily C, polypeptide 6	6.28515e-05	2.72982	1.44881	0.131314	0.00812221	4.88568	2.28856	0.120593
At1g48100		Pectin lyase-like superfamily protein	0.000968314	4.86738	2.28314	0.424838	0.0100279	4.83467	2.27342	0.170249
At5g46050	PTR3	peptide transporter 3	0.0004158	2.85257	1.51226	0.225905	0.0161832	4.7583	2.25045	0.323197
At2g21490	LEA	dehydrin LEA	0.0038229	2.19947	1.13715	0.302386	0.0212312	4.67934	2.2263	0.407868
At1g75750	GASA1	GAST1 protein homolog 1	0.00086348	3.11914	1.64115	0.296032	0.0251566	4.63271	2.21186	0.466868
At5g04340	ZAT6	zinc finger of Arabidopsis thaliana 6	2.67148e-05	3.14406	1.65263	0.12208	0.0135355	4.54195	2.18331	0.255147
At2g01890	PAP8	purple acid phosphatase 8	0.00241447	2.19891	1.13679	0.267836	0.0135355	4.43029	2.1474	0.24834
At1g30360	ERD4	Early-responsive to dehydration stress protein (ERD4)	9.88557e-07	3.31104	1.72729	0.0438242	0.010305	4.35482	2.12261	0.17221
At1g02460		Pectin lyase-like superfamily protein	0.0005987	4.4391	2.15027	0.350863	0.010399	4.32311	2.11207	0.175838
At1g71360		Galactose-binding protein	3.53957e-06	3.96183	1.98617	0.0808695	0.0135355	4.29764	2.10355	0.244885
At5g23950		Calcium-dependent lipid-binding (CaLB domain) family protein	1.56602e-05	4.51553	2.17489	0.136725	0.0163811	4.21835	2.07668	0.302059
At1g11210		Protein of unknown function (DUF761)	0.000644613	2.11043	1.07754	0.179068	0.0216724	4.15082	2.0534	0.383
At3g55610	P5CS2	delta 1-pyrroline-5-carboxylate synthase 2	0.00017496	2.06509	1.0462	0.123742	0.0127591	4.05449	2.01952	0.211782
At3g55970	JRG21	jasmonate-regulated gene 21	1.30484e-05	7.97387	2.99528	0.18085	0.015647	4.01986	2.00715	0.274756
At4g25310		2-oxoglutarate (2OG) and Fe(II)-dependent oxygenase superfamily protein	8.32926e-08	6.6052	2.7236	0.0338347	0.0308202	3.88952	1.95959	0.48154
At2g16990		Major facilitator superfamily protein	0.00350199	3.22558	1.68956	0.438882	0.0273531	3.88158	1.95665	0.440454
At3g25730	EDF3	ethylene response DNA binding factor 3	0.000480032	2.6747	1.41938	0.219307	0.020874	3.79249	1.92315	0.347629
At4g21570		Protein of unknown function (DUF300)	0.000105975	4.61149	2.20523	0.230649	0.00812221	3.78685	1.921	0.102496
At1g27910	PUB45	plant U-box 45	0.0203215	3.8061	1.92831	0.806445	0.0106292	3.72173	1.89597	0.159939
At5g37500	GORK	gated outwardly-rectifying K+ channel	0.000168163	3.42288	1.77521	0.207815	0.020723	3.64035	1.86408	0.335181
At3g05950		RmlC-like cupins superfamily protein	0.0219853	2.64864	1.40525	0.601168	0.0433353	3.41731	1.77286	0.555621
At1g21790		TRAM, LAG1 and CLN8 (TLC) lipid-sensing domain containing protein	2.96951e-05	3.01622	1.59274	0.120785	0.0114843	3.4021	1.76642	0.162711
At4g12470	AZI1	azelaic acid induced 1	0.000349063	2.88024	1.52619	0.217322	0.0140834	3.33961	1.73968	0.21297
At4g31800	WRKY18	WRKY DNA-binding protein 18	0.00226611	2.51096	1.32824	0.308308	0.0129089	3.18248	1.67015	0.183199
At2g17840	ERD7	Senescence/dehydration-associated protein-related	0.000146725	2.7388	1.45354	0.16433	0.00896338	3.14844	1.65464	0.104683
At1g67850		Protein of unknown function (DUF707)	0.000287682	2.56485	1.35887	0.183685	0.0107752	3.14777	1.65433	0.142045
At2g31360	ADS2	16:0delta9 desaturase 2	1.94543e-05	2.28805	1.19412	0.0799288	0.0111638	3.11587	1.63964	0.147683
At1g78070		Transducin/WD40 repeat-like superfamily protein	0.000173781	2.03623	1.0259	0.12114	0.0144056	3.1152	1.63933	0.206179
At5g14570	NRT2.7	high affinity nitrate transporter 2.7	1.24515e-05	2.01153	1.00829	0.060281	0.015199	3.10951	1.63669	0.217162
At4g34650	SQS2	squalene synthase 2	0.00285338	2.62912	1.39458	0.343431	0.0129302	3.07938	1.62264	0.178459
At4g24220	VEP1	NAD(P)-binding Rossmann-fold superfamily protein	0.000320513	2.15444	1.10731	0.153936	0.00896338	3.02764	1.59819	0.100424
At2g02100	LCR69	low-molecular-weight cysteine-rich 69	0.00507199	2.40636	1.26685	0.362212	0.0412568	3.02034	1.59471	0.483374
At1g47710	SERPIN1	Serine protease inhibitor (SERPIN) family protein	6.34559e-06	2.98379	1.57714	0.0790257	0.00747121	3.01325	1.59132	0.0675071
At1g79660		0	0.00269814	2.02704	1.01937	0.247371	0.0272437	3.00604	1.58786	0.356271
At1g27200		Domain of unknown function (DUF23)	0.00179115	2.40207	1.26428	0.275458	0.022893	2.99268	1.58144	0.310629
At3g50260	CEJ1	cooperatively regulated by ethylene and jasmonate 1	0.000189534	3.41027	1.76988	0.213259	0.0157068	2.96741	1.5692	0.217977
At4g27560		UDP-Glycosyltransferase superfamily protein	3.19229e-05	6.74587	2.754	0.212876	0.0127591	2.96696	1.56899	0.164981
At2g38530	LTP2	lipid transfer protein 2	0.00222904	2.39614	1.26071	0.291451	0.0146121	2.94731	1.5594	0.198018
At4g38410		Dehydrin family protein	0.00376988	2.13626	1.09509	0.290165	0.0375114	2.94608	1.5588	0.441249
At1g19570	DHAR1	dehydroascorbate reductase	0.00093281	2.97251	1.57168	0.289112	0.0152463	2.92069	1.54631	0.206903
At4g12500		Bifunctional inhibitor/lipid-transfer protein/seed storage 2S albumin superfamily protein	4.10869e-05	5.96647	2.57688	0.210775	0.0433504	2.85893	1.51547	0.47515
At3g05880	RCI2A	Low temperature and salt responsive protein family	2.60355e-05	2.04358	1.0311	0.0751005	0.015169	2.82697	1.49926	0.197659
At3g57020		Calcium-dependent phosphotriesterase superfamily protein	6.2098e-06	2.64161	1.40142	0.0691055	0.0101757	2.82506	1.49828	0.1159
At3g57760		Protein kinase superfamily protein	0.00216276	2.0699	1.04956	0.240659	0.020874	2.81318	1.4922	0.26991
At3g25870		0	7.65955e-05	2.80435	1.48767	0.142759	0.015169	2.80378	1.48737	0.196145
At5g40390	SIP1	Raffinose synthase family protein	0.00451293	2.12872	1.08998	0.302263	0.018611	2.65517	1.4088	0.22814
At1g54410		dehydrin family protein	0.00132176	2.49195	1.31728	0.26533	0.0135355	2.64972	1.40584	0.160804
At1g10760	SEX1	Pyruvate phosphate dikinase, PEP/pyruvate binding domain	4.9678e-05	2.45421	1.29526	0.110606	0.00896338	2.57859	1.36658	0.0828077
At2g02180	TOM3	tobamovirus multiplication protein 3	0.000852588	2.00902	1.0065	0.180884	0.0110293	2.53965	1.34463	0.120249
At5g25110	CIPK25	CBL-interacting protein kinase 25	0.000832811	3.01942	1.59427	0.284708	0.0101757	2.51767	1.33209	0.102793
At5g39570		0	0.00537382	2.09261	1.0653	0.309043	0.0275351	2.50472	1.32465	0.299539
At5g58700	PLC4	phosphatidylinositol-speciwc phospholipase C4	0.000773556	2.47899	1.30976	0.228466	0.00747121	2.50458	1.32457	0.0504034
At2g23340	DEAR3	DREB and EAR motif protein 3	7.0262e-05	3.36438	1.75034	0.164779	0.0387974	2.45995	1.29863	0.377381
At4g36640		Sec14p-like phosphatidylinositol transfer family protein	6.41015e-05	2.73289	1.45043	0.133166	0.018777	2.41297	1.27081	0.20726
At5g17490	RGL3	RGA-like protein 3	0.00795053	2.52158	1.33433	0.430345	0.023588	2.39838	1.26206	0.253263
At1g69870	NRT1.7	nitrate transporter 1.7	0.000435832	4.87237	2.28462	0.34465	0.0157068	2.37804	1.24977	0.173316
At5g26770		0	3.22402e-05	2.03734	1.02669	0.0795817	0.00650848	2.3518	1.23376	0.02848
At5g05600		2-oxoglutarate (2OG) and Fe(II)-dependent oxygenase superfamily protein	6.39171e-05	4.25195	2.08812	0.191396	0.0189587	2.3502	1.23279	0.203624
At5g13750	ZIFL1	zinc induced facilitator-like 1	2.85129e-05	2.37683	1.24904	0.093626	0.0303806	2.32595	1.21782	0.295875
At3g57010		Calcium-dependent phosphotriesterase superfamily protein	0.000998922	2.12843	1.08979	0.20452	0.0194191	2.29609	1.19918	0.204275
At1g17020	SRG1	senescence-related gene 1	0.000103652	3.58153	1.84058	0.191506	0.0194617	2.28174	1.19013	0.203087
At4g15130	CCT2	phosphorylcholine cytidylyltransferase2	0.00173232	2.36007	1.23883	0.267261	0.0149657	2.27995	1.189	0.153898
At4g34230	CAD5	cinnamyl alcohol dehydrogenase 5	0.000376669	3.5293	1.81938	0.264407	0.00823369	2.24605	1.16739	0.0650347
At2g40880	CYSA	cystatin A	0.00245653	2.37553	1.24825	0.29525	0.0215526	2.24421	1.16621	0.216355
At2g16700	ADF5	actin depolymerizing factor 5	0.000322985	2.64718	1.40446	0.19573	0.0135355	2.22489	1.15373	0.132595
At3g03640	BGLU25	beta glucosidase 25	0.000300636	3.41936	1.77372	0.242452	0.00896338	2.2082	1.14287	0.0717696
At5g64260	EXL2	EXORDIUM like 2	0.00126305	2.09456	1.06665	0.21249	0.0190076	2.14084	1.09818	0.182555
At3g18610	NUC-L2	nucleolin like 2	0.0029421	2.25885	1.17559	0.292091	0.022893	2.11173	1.07843	0.211815
At1g73480		alpha/beta-Hydrolases superfamily protein	0.000752177	2.29426	1.19803	0.2073	0.030483	2.07978	1.05643	0.257247
At1g77380	AAP3	amino acid permease 3	0.00119559	2.54041	1.34506	0.264072	0.027645	2.02361	1.01693	0.230713
At3g52470		Late embryogenesis abundant (LEA) hydroxyproline-rich glycoprotein family	0.000320513	2.01839	1.0132	0.140866	0.0225665	2.01579	1.01135	0.19567
