# Supplementary material for: Double overexpression of DREB and PIF transcription factors improves drought stress tolerance and cell elongation in transgenic plants
Source: Plant Biotechnol J. 2016 Nov 14;15(4):458–71. doi: 10.1111/pbi.12644 (PMC5362684; doi:10.1111/pbi.12644)
Supplement: Supplementary file 4 — Table S3. Overlapping up‐regulated genes between the 35SΩ:OsPIL1 plants and the double overexpressors. [file PBI-15-458-s008.xls]

## Sheet: Sheet1
Table S3. Overlapping up-regulated genes between the 35SΩ:OsPIL1 plants and the double overexpressors.
LOCUS	Gene Symbol	TAIR10_Short_description	35SΩ:OsPIL1				W-OE
			Q-Value	Fold Change	Average	SD	Q-Value	Fold Change	Average	SD
At2g46970	PIL1	phytochrome interacting factor 3-like 1	2.5.E-02	15.1	3.9	0.2	7.5.E-03	24.8	4.6	0.2
At5g05965			2.0.E-02	5.8	3.2	0.1	1.3.E-02	9.3	3.2	0.3
At3g55240		Plant protein 1589 of unknown function	2.9.E-02	11.8	2.7	0.2	1.7.E-02	6.6	2.7	0.4
At1g02340	HFR1	basic helix-loop-helix (bHLH) DNA-binding superfamily protein	2.0.E-02	6.1	2.5	0.1	7.8.E-03	5.7	2.5	0.1
At2g31980	CYS2	PHYTOCYSTATIN 2	4.2.E-02	3.5	2.5	0.2	1.0.E-02	5.6	2.5	0.2
At3g48260	WNK3	with no lysine (K) kinase 3	3.7.E-02	4.1	2.1	0.2	8.1.E-03	4.3	2.1	0.1
At4g16780	HB-2	homeobox protein 2	2.4.E-02	3.8	1.5	0.1	1.4.E-02	2.8	1.5	0.2
At3g62090	PIL2	phytochrome interacting factor 3-like 2	4.1.E-02	2.4	1.3	0.1	9.0.E-03	2.5	1.3	0.1
At2g41070	EEL	Basic-leucine zipper (bZIP) transcription factor family protein	2.5.E-02	2.5	1.2	0.1	9.7.E-03	2.4	1.2	0.1
At1g02350		protoporphyrinogen oxidase-related	4.4.E-02	2.2	1.1	0.1	1.6.E-02	2.1	1.1	0.1
