# Supplementary material for: Double overexpression of DREB and PIF transcription factors improves drought stress tolerance and cell elongation in transgenic plants
Source: Plant Biotechnol J. 2016 Nov 14;15(4):458–71. doi: 10.1111/pbi.12644 (PMC5362684; doi:10.1111/pbi.12644)
Supplement: Supplementary file 5 — Table S4. Overlapping down‐regulated genes between the 35SΩ:DREB1A plants and the double overexpressors. [file PBI-15-458-s001.xls]

## Sheet: Sheet1
Table S4. Overlapping down-regulated genes between the 35SΩ:DREB1A plants and the double overexpressors.
LOCUS	Gene Symbol	TAIR10_Short_description	35SΩ:DREB1A				W-OE
			Q-Value	Fold Change	Average	SD	Q-Value	Fold Change	Average	SD
At3g10150	PAP16	purple acid phosphatase 16	0.0442119	0.331641	-1.59231	0.840382	0.00747121	0.0752534	-3.7321	0.138203
At1g13650			2.85129e-05	0.298707	-1.7432	0.130571	0.00960986	0.0858276	-3.54241	0.249263
At1g66100		Plant thionin	8.7041e-05	0.383618	-1.38226	0.137131	0.0138242	0.111148	-3.16945	0.379961
At4g39770	TPPH	Haloacid dehalogenase-like hydrolase (HAD) superfamily protein	0.00086348	0.375886	-1.41163	0.254677	0.010218	0.133515	-2.90493	0.229724
At3g47340	ASN1	glutamine-dependent asparagine synthase 1	0.00358762	0.354719	-1.49525	0.390935	0.00896338	0.160785	-2.6368	0.169662
At4g33790	CER4	Jojoba acyl CoA reductase-related male sterility protein	0.0056679	0.162153	-2.62457	0.773437	0.0197693	0.227312	-2.13725	0.369668
At5g39860	PRE1	basic helix-loop-helix (bHLH) DNA-binding family protein	0.000492738	0.393068	-1.34715	0.20939	0.0230282	0.23139	-2.1116	0.416796
At3g22060		Receptor-like protein kinase-related family protein	0.0012765	0.488126	-1.03467	0.206654	0.0127465	0.24082	-2.05398	0.211913
At4g04840	MSRB6	methionine sulfoxide reductase B6	0.000361691	0.486577	-1.03926	0.149265	0.0197218	0.24721	-2.01619	0.347416
At3g30775	ERD5	Methylenetetrahydrofolate reductase family protein	0.00246618	0.499582	-1.00121	0.237313	0.0163522	0.248466	-2.00888	0.290962
At5g64770	RGF9	root meristem growth factor 9	0.000292814	0.442352	-1.17673	0.159854	0.0215526	0.254322	-1.97527	0.366443
At3g26200	CYP71B22	cytochrome P450, family 71, subfamily B, polypeptide 22	0.000930687	0.392962	-1.34754	0.247731	0.0202048	0.255427	-1.96902	0.347207
At5g20250	DIN10	Raffinose synthase family protein	0.0036073	0.268864	-1.89505	0.496644	0.0141418	0.256467	-1.96316	0.242896
At2g40610	EXPA8	expansin A8	2.53587e-05	0.193141	-2.37227	0.171485	0.010218	0.260627	-1.93994	0.153143
At4g21650		Subtilase family protein	0.000196471	0.26025	-1.94203	0.235873	0.0386032	0.264903	-1.91646	0.555343
At1g75250	RL6	RAD-like 6	0.0381756	0.34954	-1.51647	0.76526	0.016907	0.264934	-1.9163	0.285352
At1g02205	CER1	Fatty acid hydroxylase superfamily	9.86996e-05	0.384066	-1.38058	0.142182	0.010704	0.266669	-1.90688	0.161644
At4g33666			0.00236008	0.432485	-1.20928	0.283407	0.0209568	0.267812	-1.90071	0.344678
At5g49360	BXL1	beta-xylosidase 1	0.00137063	0.281322	-1.82971	0.371563	0.0285447	0.274685	-1.86415	0.432559
At4g17340	TIP2;2	tonoplast intrinsic protein 2;2	0.00359731	0.483182	-1.04936	0.274626	0.031208	0.279559	-1.83878	0.45582
At3g52720	ACA1	alpha carbonic anhydrase 1	0.000723625	0.408804	-1.29052	0.221171	0.00823369	0.282259	-1.82491	0.0995286
At5g56870	BGAL4	beta-galactosidase 4	1.12007e-05	0.361106	-1.4695	0.084255	0.0274404	0.285734	-1.80726	0.407861
At4g30110	HMA2	heavy metal atpase 2	0.0024607	0.488272	-1.03424	0.244846	0.0101757	0.289712	-1.78731	0.140582
At2g39850		Subtilisin-like serine endopeptidase family protein	0.00148164	0.491423	-1.02496	0.212593	0.00758462	0.291788	-1.77701	0.0831409
At1g49450		Transducin/WD40 repeat-like superfamily protein	0.00438954	0.48345	-1.04856	0.288682	0.0266357	0.294788	-1.76225	0.387877
At1g12570		Glucose-methanol-choline (GMC) oxidoreductase family protein	0.0174843	0.440042	-1.18429	0.474358	0.0198822	0.30491	-1.71354	0.298886
At1g74670	GASA6	Gibberellin-regulated family protein	0.000308233	0.260237	-1.9421	0.267668	0.0152055	0.31225	-1.67923	0.2234
At4g14560	IAA1	indole-3-acetic acid inducible	0.000475103	0.437379	-1.19304	0.183821	0.00747121	0.31531	-1.66516	0.061105
At5g22580		Stress responsive A/B Barrel Domain	0.00382415	0.485465	-1.04256	0.277312	0.0250085	0.320099	-1.64341	0.344592
At1g69490	NAP	NAC-like, activated by AP3/PI	0.00185028	0.422521	-1.2429	0.27344	0.0181025	0.350138	-1.51401	0.237101
At5g25190	ESE3	Integrase-type DNA-binding superfamily protein	0.0110568	0.446411	-1.16356	0.409846	0.0269339	0.354749	-1.49513	0.331731
At3g15540	IAA19	indole-3-acetic acid inducible 19	3.06209e-06	0.26998	-1.88908	0.074268	0.037907	0.356398	-1.48844	0.425818
At1g29430		SAUR-like auxin-responsive protein family	0.0270946	0.357177	-1.48529	0.675482	0.010305	0.360508	-1.4719	0.119425
At1g72930	TIR	toll/interleukin-1 receptor-like	0.0442906	0.446868	-1.16208	0.613689	0.038015	0.367238	-1.44521	0.414725
At5g04190	PKS4	phytochrome kinase substrate 4	0.000570472	0.233972	-2.09559	0.337549	0.0104592	0.375279	-1.41397	0.118056
At5g61440	ACHT5	atypical CYS HIS rich thioredoxin 5	0.000543868	0.42068	-1.2492	0.19885	0.016584	0.386014	-1.37328	0.201767
At1g14700	PAP3	purple acid phosphatase 3	0.00236439	0.459619	-1.12149	0.263021	0.00747121	0.387117	-1.36916	0.0493402
At1g52190		Major facilitator superfamily protein	0.00107072	0.349028	-1.51859	0.289883	0.0183511	0.389589	-1.35998	0.217368
At3g13750	BGAL1	beta galactosidase 1	6.39171e-05	0.357247	-1.48501	0.135871	0.0150575	0.391548	-1.35274	0.176486
At3g62070			0.0431451	0.349755	-1.51559	0.79433	0.0380075	0.391841	-1.35166	0.387593
At4g18970		GDSL-like Lipase/Acylhydrolase superfamily protein	0.000397583	0.437547	-1.19249	0.176068	0.0128189	0.398518	-1.32728	0.14129
At1g72230		Cupredoxin superfamily protein	0.00285744	0.482	-1.05289	0.259538	0.0251297	0.404299	-1.3065	0.275231
At4g37610	BT5	BTB and TAZ domain protein 5	0.000872407	0.166956	-2.58246	0.46715	0.00780367	0.419933	-1.25177	0.0609677
At5g22920		CHY-type/CTCHY-type/RING-type Zinc finger protein	1.41578e-05	0.259136	-1.94822	0.119725	0.0150679	0.420969	-1.24822	0.163226
At5g20740		Plant invertase/pectin methylesterase inhibitor superfamily protein	0.000115657	0.353181	-1.50152	0.160224	0.00734659	0.423496	-1.23958	0.0361264
At1g72910		Toll-Interleukin-Resistance (TIR) domain-containing protein	0.00136739	0.23274	-2.10321	0.426699	0.00840446	0.436199	-1.19694	0.0679536
At4g22570	APT3	adenine phosphoribosyl transferase 3	0.000109119	0.462471	-1.11256	0.117132	0.0292542	0.446482	-1.16333	0.275677
At1g29440	SAUR63	SAUR-like auxin-responsive protein family	0.000792628	0.360498	-1.47194	0.258482	0.0215246	0.448573	-1.15658	0.214291
At5g44680		DNA glycosylase superfamily protein	0.000211382	0.486547	-1.03935	0.12898	0.020723	0.460285	-1.1194	0.20126
At1g22690		Gibberellin-regulated family protein	0.000387955	0.38891	-1.36249	0.199495	0.0493664	0.473662	-1.07807	0.367738
At1g69530	EXPA1	expansin A1	0.00181862	0.355937	-1.49031	0.32612	0.0176858	0.476297	-1.07007	0.16476
At5g47370	HAT2	Homeobox-leucine zipper protein 4 (HB-4) / HD-ZIP protein	0.000221641	0.290355	-1.78411	0.224513	0.0135355	0.477125	-1.06756	0.122284
At3g29370	P1R3	P1R3	0.00148463	0.229563	-2.12304	0.440583	0.0115242	0.478664	-1.06291	0.0987639
At2g32150		Haloacid dehalogenase-like hydrolase (HAD) superfamily protein	0.000774135	0.47394	-1.07722	0.187998	0.0141418	0.478941	-1.06208	0.131727
At1g29460		SAUR-like auxin-responsive protein family	0.0019184	0.313287	-1.67444	0.372332	0.0417755	0.482844	-1.05037	0.321595
At1g01620	PIP1C	plasma membrane intrinsic protein 1C	0.0084153	0.377153	-1.40678	0.460533	0.0333139	0.487324	-1.03705	0.270494
At1g02640	BXL2	beta-xylosidase 2	1.72676e-05	0.298389	-1.74473	0.11253	0.0311929	0.487645	-1.0361	0.256635
At5g65140	TPPJ	Haloacid dehalogenase-like hydrolase (HAD) superfamily protein	0.000884661	0.489011	-1.03206	0.187409	0.0243223	0.491304	-1.02531	0.210377
At2g44130		Galactose oxidase/kelch repeat superfamily protein	0.000773556	0.345495	-1.53326	0.267489	0.0180491	0.499413	-1.00169	0.156434
