# Supplementary material for: Double overexpression of DREB and PIF transcription factors improves drought stress tolerance and cell elongation in transgenic plants
Source: Plant Biotechnol J. 2016 Nov 14;15(4):458–71. doi: 10.1111/pbi.12644 (PMC5362684; doi:10.1111/pbi.12644)
Supplement: Supplementary file 6 — Table S5. Overlapping down‐regulated genes between the 35SΩ:OsPIL1 plants and the double overexpressors. [file PBI-15-458-s002.xls]

## Sheet: Sheet1
Table S5.Overlapping down-regulated genes between the 35SΩ:OsPIL1 plants and the double overexpressors.
LOCUS	Gene Symbol	TAIR10_Short_description	35SΩ:OsPIL1				W-OE
			Q-Value	Fold Change	Average	SD	Q-Value	Fold Change	Average	SD
At5g14650		Pectin lyase-like superfamily protein	0.0253637	0.13031	-2.93998	0.144586	0.00650848	0.0645425	-3.95361	0.089972
At2g39510	UMAMIT14	nodulin MtN21 /EamA-like transporter family protein	0.0219891	0.279775	-1.83766	0.0643839	0.0274404	0.176949	-2.49859	0.563834
At5g08030	GDPD6	PLC-like phosphodiesterases superfamily protein	0.0410305	0.404083	-1.30728	0.134552	0.0261422	0.233277	-2.09988	0.45595
At2g32550		Cell differentiation, Rcd1-like protein	0.0410305	0.248477	-2.00881	0.203716	0.0380997	0.263937	-1.92174	0.552443
At5g13900		Bifunctional inhibitor/lipid-transfer protein/seed storage 2S albumin superfamily protein	0.032264	0.449501	-1.1536	0.0776924	0.0177673	0.324145	-1.62529	0.250996
At2g30210	LAC3	laccase 3	0.0366998	0.252975	-1.98294	0.161038	0.0259447	0.407639	-1.29464	0.279693
At4g36610		alpha/beta-Hydrolases superfamily protein	0.0298175	0.391392	-1.35331	0.0849836	0.0441663	0.415872	-1.26579	0.401564
