# Supplementary material for: Double overexpression of DREB and PIF transcription factors improves drought stress tolerance and cell elongation in transgenic plants
Source: Plant Biotechnol J. 2016 Nov 14;15(4):458–71. doi: 10.1111/pbi.12644 (PMC5362684; doi:10.1111/pbi.12644)
Supplement: Supplementary file 7 — Table S6. Genes up‐regulated only in the double overexpressors. [file PBI-15-458-s003.xls]

## Sheet: Sheet1
Table S6. Genes up-regulated only in the double overexpressors.
LOCUS	Gene Symbol	TAIR10_Short_description	W-OE
			Q-Value	Fold Change	Average	SD
At5g44575			1.3.E-02	47.5	5.6	0.6
At4g01985			1.5.E-02	29.7	4.9	0.6
At5g44565			1.0.E-02	14.6	3.9	0.3
At4g06746	RAP2.9	related to AP2 9	1.8.E-02	10	3.3	0.5
At4g32280	IAA29	indole-3-acetic acid inducible 29	1.3.E-02	8.6	3.1	0.3
At3g17130		Plant invertase/pectin methylesterase inhibitor superfamily protein	1.5.E-02	8.4	3.1	0.4
At1g46768	RAP2.1	related to AP2 1	1.4.E-02	8.3	3.1	0.4
At5g23220	NIC3	nicotinamidase 3	7.5.E-03	8.3	3.1	0.1
At1g08890		Major facilitator superfamily protein	9.4.E-03	7.7	2.9	0.2
At3g29140			4.6.E-02	7.4	2.9	0.9
At1g73810		Core-2/I-branching beta-1,6-N-acetylglucosaminyltransferase family protein	1.2.E-02	6.9	2.8	0.3
At1g73810		Core-2/I-branching beta-1,6-N-acetylglucosaminyltransferase family protein	1.0.E-02	6.6	2.7	0.2
At5g02580		Plant protein 1589 of unknown function	2.4.E-02	6.5	2.7	0.5
At4g23870			1.1.E-02	6.2	2.6	0.2
At5g03545			2.0.E-02	5.7	2.5	0.4
At4g40010	SNRK2.7	SNF1-related protein kinase 2.7	1.9.E-02	5.5	2.5	0.4
At5g62360		Plant invertase/pectin methylesterase inhibitor superfamily protein	3.4.E-02	5.2	2.4	0.6
At5g67090		Subtilisin-like serine endopeptidase family protein	1.1.E-02	5	2.3	0.2
At1g50960	GA2OX7	gibberellin 2-oxidase 7	1.9.E-02	5	2.3	0.4
At5g57887			3.5.E-02	4.8	2.3	0.6
At3g55760			6.5.E-03	4.8	2.2	0.1
At5g58780	cPT5	Undecaprenyl pyrophosphate synthetase family protein	1.0.E-02	4.6	2.2	0.2
At4g21215			2.7.E-02	4.6	2.2	0.5
At4g36010		Pathogenesis-related thaumatin superfamily protein	8.4.E-03	4.5	2.2	0.1
At5g28450		Chlorophyll A-B binding family protein	1.9.E-02	4.4	2.1	0.3
At2g42150		DNA-binding bromodomain-containing protein	2.6.E-02	4.3	2.1	0.5
At4g01140		Protein of unknown function (DUF1191)	1.0.E-02	4.3	2.1	0.2
At2g31010		Protein kinase superfamily protein	2.0.E-02	4.1	2	0.3
At3g53200	MYB27	myb domain protein 27	4.1.E-02	4	2	0.6
At3g09550		Ankyrin repeat family protein	1.7.E-02	4	2	0.3
At1g76590		PLATZ transcription factor family protein	3.9.E-02	3.9	2	0.6
At3g30720	QQS	qua-quine starch	1.6.E-02	3.9	2	0.3
At5g21280			7.6.E-03	3.8	1.9	0.1
At5g25140	CYP71B13	cytochrome P450, family 71, subfamily B, polypeptide 13	2.4.E-02	3.8	1.9	0.4
At4g39070	BZS1	B-box zinc finger family protein	2.0.E-02	3.7	1.9	0.3
At4g04020	FIB	fibrillin	6.5.E-03	3.7	1.9	0
At5g44440		FAD-binding Berberine family protein	4.4.E-02	3.6	1.9	0.6
At3g55940		Phosphoinositide-specific phospholipase C family protein	7.6.E-03	3.6	1.9	0.1
At5g60760		P-loop containing nucleoside triphosphate hydrolases superfamily protein	2.0.E-02	3.6	1.9	0.3
At5g59080			1.5.E-02	3.6	1.9	0.2
At2g42870	PAR1	phy rapidly regulated 1	1.4.E-02	3.6	1.8	0.2
At5g53980	HB52	homeobox protein 52	2.2.E-02	3.6	1.8	0.3
At2g22080			1.3.E-02	3.6	1.8	0.2
At1g70920	HB18	homeobox-leucine zipper protein 18	1.6.E-02	3.5	1.8	0.3
At1g70260	UMAMIT36	nodulin MtN21 /EamA-like transporter family protein	3.1.E-02	3.5	1.8	0.4
At1g20490		AMP-dependent synthetase and ligase family protein	1.5.E-02	3.5	1.8	0.2
At5g19875			1.8.E-02	3.5	1.8	0.3
At4g15450		Senescence/dehydration-associated protein-related	1.4.E-02	3.4	1.8	0.2
At2g28400		Protein of unknown function, DUF584	4.3.E-02	3.4	1.8	0.5
At2g22590		UDP-Glycosyltransferase superfamily protein	1.8.E-02	3.3	1.7	0.3
At5g47000		Peroxidase superfamily protein	1.0.E-02	3.3	1.7	0.1
At1g02310	MAN1	Glycosyl hydrolase superfamily protein	1.4.E-02	3.3	1.7	0.2
At3g14890		phosphoesterase	9.0.E-03	3.3	1.7	0.1
At2g06845		Beta-galactosidase related protein	3.6.E-02	3.3	1.7	0.5
At5g27890			2.0.E-02	3.3	1.7	0.3
At3g50950	ZAR1	HOPZ-ACTIVATED RESISTANCE 1	7.5.E-03	3.3	1.7	0.1
At3g62740	BGLU7	beta glucosidase 7	6.5.E-03	3.3	1.7	0
At2g43140		basic helix-loop-helix (bHLH) DNA-binding superfamily protein	1.4.E-02	3.2	1.7	0.2
At5g54040		Cysteine/Histidine-rich C1 domain family protein	1.4.E-02	3.2	1.7	0.2
At5g56160		Sec14p-like phosphatidylinositol transfer family protein	1.1.E-02	3.2	1.7	0.1
At3g09540		Pectin lyase-like superfamily protein	1.1.E-02	3.2	1.7	0.1
At5g59590	UGT76E2	UDP-glucosyl transferase 76E2	3.3.E-02	3.1	1.6	0.4
At5g24570			1.1.E-02	3.1	1.6	0.1
At1g76580		Squamosa promoter-binding protein-like (SBP domain) transcription factor family protein	1.4.E-02	3.1	1.6	0.2
At4g22610		Bifunctional inhibitor/lipid-transfer protein/seed storage 2S albumin superfamily protein	2.6.E-02	3.1	1.6	0.4
At5g23850		Arabidopsis thaliana protein of unknown function (DUF821)	9.0.E-03	3.1	1.6	0.1
At1g10090		Early-responsive to dehydration stress protein (ERD4)	2.0.E-02	3	1.6	0.3
At1g51830		Leucine-rich repeat protein kinase family protein	1.0.E-02	3	1.6	0.1
At5g27930		Protein phosphatase 2C family protein	1.5.E-02	3	1.6	0.2
At1g08570	ACHT4	atypical CYS HIS rich thioredoxin 4	1.4.E-02	2.9	1.6	0.2
At5g11210	GLR2.5	glutamate receptor 2.5	2.3.E-02	2.9	1.5	0.3
At5g04250		Cysteine proteinases superfamily protein	1.1.E-02	2.9	1.5	0.1
At1g65960	GAD2	glutamate decarboxylase 2	2.2.E-02	2.9	1.5	0.3
At3g30725	GDU6	glutamine dumper 6	3.4.E-02	2.9	1.5	0.4
At1g75890		GDSL-like Lipase/Acylhydrolase superfamily protein	1.5.E-02	2.9	1.5	0.2
At2g34850	MEE25	NAD(P)-binding Rossmann-fold superfamily protein	9.3.E-03	2.9	1.5	0.1
At1g70260	UMAMIT36	nodulin MtN21 /EamA-like transporter family protein	3.4.E-02	2.8	1.5	0.4
At1g64480	CBL8	calcineurin B-like protein 8	2.9.E-02	2.8	1.5	0.4
At5g60100	PRR3	pseudo-response regulator 3	1.3.E-02	2.8	1.5	0.2
At5g59760		Protein of unknown function (DUF1635)	1.3.E-02	2.8	1.5	0.2
At4g06534			4.0.E-02	2.8	1.5	0.4
At1g58420		Uncharacterised conserved protein UCP031279	2.7.E-02	2.8	1.5	0.3
At4g38580	FP6	farnesylated protein 6	1.3.E-02	2.8	1.5	0.1
At1g78450		SOUL heme-binding family protein	2.6.E-02	2.8	1.5	0.3
At4g13990		Exostosin family protein	1.4.E-02	2.8	1.5	0.2
At3g48530	KING1	SNF1-related protein kinase regulatory subunit gamma 1	1.0.E-02	2.8	1.5	0.1
At2g35970		Late embryogenesis abundant (LEA) hydroxyproline-rich glycoprotein family	1.3.E-02	2.8	1.5	0.2
At3g60530	GATA4	GATA transcription factor 4	1.5.E-02	2.7	1.5	0.2
At4g38400	EXLA2	expansin-like A2	9.8.E-03	2.7	1.5	0.1
At4g11190		Disease resistance-responsive (dirigent-like protein) family protein	4.5.E-02	2.7	1.5	0.5
At2g28040		Eukaryotic aspartyl protease family protein	6.5.E-03	2.7	1.4	0
At4g23030		MATE efflux family protein	2.3.E-02	2.7	1.4	0.3
At2g43535		Scorpion toxin-like knottin superfamily protein	2.3.E-02	2.7	1.4	0.3
At1g75370		Sec14p-like phosphatidylinositol transfer family protein	2.0.E-02	2.7	1.4	0.3
At4g12000		SNARE associated Golgi protein family	1.2.E-02	2.7	1.4	0.1
At5g17850		Sodium/calcium exchanger family protein	1.1.E-02	2.6	1.4	0.1
At1g65490			5.0.E-02	2.6	1.4	0.5
At1g61070	LCR66	low-molecular-weight cysteine-rich 66	2.1.E-02	2.6	1.4	0.3
At3g62690	ATL5	AtL5	1.4.E-02	2.6	1.4	0.2
At5g28150		Plant protein of unknown function (DUF868)	3.1.E-02	2.6	1.4	0.3
At3g22410		Sec14p-like phosphatidylinositol transfer family protein	2.1.E-02	2.6	1.4	0.3
At3g11260	WOX5	WUSCHEL related homeobox 5	1.2.E-02	2.6	1.4	0.1
At2g47890		B-box type zinc finger protein with CCT domain	1.3.E-02	2.6	1.4	0.2
At4g00355	ATI2		2.0.E-02	2.6	1.4	0.2
At5g12140	CYS1	cystatin-1	1.8.E-02	2.6	1.4	0.2
At1g72070		Chaperone DnaJ-domain superfamily protein	3.4.E-02	2.6	1.4	0.4
At2g05510		Glycine-rich protein family	2.5.E-02	2.6	1.4	0.3
At2g23510	SDT	spermidine disinapoyl acyltransferase	3.2.E-02	2.6	1.4	0.3
At4g09530		SAUR-like auxin-responsive protein family	2.1.E-02	2.6	1.4	0.2
At4g17550	G3Pp4	Major facilitator superfamily protein	3.2.E-02	2.6	1.4	0.3
At3g14500		transposable element gene	4.2.E-02	2.6	1.4	0.4
At5g33330		Polynucleotidyl transferase, ribonuclease H-like superfamily protein	4.9.E-02	2.5	1.3	0.5
At5g62070	IQD23	IQ-domain 23	2.3.E-02	2.5	1.3	0.3
At4g23450	AIRP1	RING/U-box superfamily protein	3.4.E-02	2.5	1.3	0.4
At4g32290		Core-2/I-branching beta-1,6-N-acetylglucosaminyltransferase family protein	2.0.E-02	2.5	1.3	0.2
At1g66500		Pre-mRNA cleavage complex II	7.5.E-03	2.5	1.3	0.1
At4g11370	RHA1A	RING-H2 finger A1A	3.8.E-02	2.5	1.3	0.4
At2g21620	RD2	Adenine nucleotide alpha hydrolases-like superfamily protein	2.1.E-02	2.5	1.3	0.2
At5g57110	ACA8	autoinhibited Ca2+ -ATPase, isoform 8	1.9.E-02	2.5	1.3	0.2
At5g03860	MLS	malate synthase	2.4.E-02	2.5	1.3	0.3
At5g55370		MBOAT (membrane bound O-acyl transferase) family protein	1.7.E-02	2.5	1.3	0.2
At3g12820	MYB10	myb domain protein 10	2.0.E-02	2.5	1.3	0.2
At4g16500		Cystatin/monellin superfamily protein	7.8.E-03	2.5	1.3	0.1
At4g23880			9.1.E-03	2.5	1.3	0.1
At1g79800	ENODL7	early nodulin-like protein 7	4.0.E-02	2.5	1.3	0.4
At1g61810	BGLU45	beta-glucosidase 45	2.9.E-02	2.5	1.3	0.3
At3g61260		Remorin family protein	1.1.E-02	2.5	1.3	0.1
At4g06536		SPla/RYanodine receptor (SPRY) domain-containing protein	2.0.E-02	2.5	1.3	0.2
At4g18650		transcription factor-related	2.3.E-02	2.4	1.3	0.3
At1g29670		GDSL-like Lipase/Acylhydrolase superfamily protein	1.0.E-02	2.4	1.3	0.1
At5g13790	AGL15	AGAMOUS-like 15	1.3.E-02	2.4	1.3	0.1
At3g22750		Protein kinase superfamily protein	3.1.E-02	2.4	1.3	0.3
At4g23290	CRK21	cysteine-rich RLK (RECEPTOR-like protein kinase) 21	2.0.E-02	2.4	1.3	0.2
At2g29090	CYP707A2	cytochrome P450, family 707, subfamily A, polypeptide 2	8.2.E-03	2.4	1.3	0.1
At1g14520	MIOX1	myo-inositol oxygenase 1	2.0.E-02	2.4	1.3	0.2
At4g01000		Ubiquitin-like superfamily protein	4.7.E-02	2.4	1.3	0.4
At5g42570		B-cell receptor-associated 31-like	1.0.E-02	2.4	1.3	0.1
At4g34990	MYB32	myb domain protein 32	1.0.E-02	2.4	1.3	0.1
At2g06390			9.0.E-03	2.4	1.3	0.1
At1g33230		TMPIT-like protein	1.4.E-02	2.4	1.3	0.2
At4g28530	NAC074	NAC domain containing protein 74	1.8.E-02	2.4	1.3	0.2
At2g45980	ATI1		2.0.E-02	2.4	1.3	0.2
At2g20142		Toll-Interleukin-Resistance (TIR) domain family protein	1.4.E-02	2.4	1.3	0.2
At3g14450	CID9	CTC-interacting domain 9	7.5.E-03	2.4	1.3	0
At4g21400	CRK28	cysteine-rich RLK (RECEPTOR-like protein kinase) 28	7.3.E-03	2.4	1.3	0
At1g19960			5.0.E-02	2.4	1.2	0.4
At5g43540		C2H2 and C2HC zinc fingers superfamily protein	3.4.E-02	2.4	1.2	0.3
At2g29120	GLR2.7	glutamate receptor 2.7	1.4.E-02	2.4	1.2	0.2
At4g18270	TRANS11	translocase 11	1.4.E-02	2.4	1.2	0.2
At4g25434	NUDT10	nudix hydrolase homolog 10	2.6.E-02	2.3	1.2	0.3
At1g35310	MLP168	MLP-like protein 168	8.5.E-03	2.3	1.2	0.1
At3g49940	LBD38	LOB domain-containing protein 38	8.1.E-03	2.3	1.2	0.1
At1g44050		Cysteine/Histidine-rich C1 domain family protein	1.2.E-02	2.3	1.2	0.1
At1g52120		Mannose-binding lectin superfamily protein	4.3.E-02	2.3	1.2	0.4
At1g45015		MD-2-related lipid recognition domain-containing protein	4.4.E-02	2.3	1.2	0.4
At5g42900	COR27	cold regulated gene 27	4.7.E-02	2.3	1.2	0.4
At4g32190		Myosin heavy chain-related protein	9.8.E-03	2.3	1.2	0.1
At3g15730	PLDALPHA1	phospholipase D alpha 1	1.9.E-02	2.3	1.2	0.2
At2g28500	LBD11	LOB domain-containing protein 11	1.3.E-02	2.3	1.2	0.1
At1g73210		Protein of unknown function (DUF789)	3.0.E-02	2.3	1.2	0.3
At2g39210		Major facilitator superfamily protein	2.4.E-02	2.3	1.2	0.2
At3g20810	JMJD5	2-oxoglutarate (2OG) and Fe(II)-dependent oxygenase superfamily protein	2.4.E-02	2.3	1.2	0.2
At2g37900		Major facilitator superfamily protein	9.3.E-03	2.3	1.2	0.1
At3g19270	CYP707A4	cytochrome P450, family 707, subfamily A, polypeptide 4	2.1.E-02	2.3	1.2	0.2
At5g37440		Chaperone DnaJ-domain superfamily protein	3.4.E-02	2.3	1.2	0.3
At3g50740	UGT72E1	UDP-glucosyl transferase 72E1	8.1.E-03	2.3	1.2	0.1
At1g23730	BCA3	beta carbonic anhydrase 3	2.0.E-02	2.3	1.2	0.2
At2g29690	ASA2	anthranilate synthase 2	7.8.E-03	2.3	1.2	0.1
At1g27760	SAT32	interferon-related developmental regulator family protein / IFRD protein family	3.5.E-02	2.2	1.2	0.3
At2g38465			3.7.E-02	2.2	1.2	0.3
At2g01900		DNAse I-like superfamily protein	1.9.E-02	2.2	1.2	0.2
At2g38465			2.1.E-02	2.2	1.2	0.2
At3g59350		Protein kinase superfamily protein	1.7.E-02	2.2	1.2	0.2
At5g11890	EMB3135		1.3.E-02	2.2	1.2	0.1
At3g42690		transposable element gene	1.0.E-02	2.2	1.2	0.1
At1g51700	DOF1	DOF zinc finger protein 1	1.8.E-02	2.2	1.1	0.2
At3g53990		Adenine nucleotide alpha hydrolases-like superfamily protein	1.5.E-02	2.2	1.1	0.2
At3g46970	PHS2	alpha-glucan phosphorylase 2	9.4.E-03	2.2	1.1	0.1
At4g28240		Wound-responsive family protein	1.1.E-02	2.2	1.1	0.1
At1g14580		C2H2-like zinc finger protein	1.5.E-02	2.2	1.1	0.1
At5g21020			1.4.E-02	2.2	1.1	0.1
At1g15670		Galactose oxidase/kelch repeat superfamily protein	1.1.E-02	2.2	1.1	0.1
At4g27970	SLAH2	SLAC1 homologue 2	2.9.E-02	2.2	1.1	0.3
At4g01440	UMAMIT31	nodulin MtN21 /EamA-like transporter family protein	1.8.E-02	2.2	1.1	0.2
At5g60850	OBP4	OBF binding protein 4	2.8.E-02	2.2	1.1	0.3
At2g20680	MAN2	Glycosyl hydrolase superfamily protein	1.3.E-02	2.2	1.1	0.1
At5g61520		Major facilitator superfamily protein	1.3.E-02	2.2	1.1	0.1
At3g61060	PP2-A13	phloem protein 2-A13	3.8.E-02	2.2	1.1	0.3
At3g26980	MUB4	membrane-anchored ubiquitin-fold protein 4 precursor	1.5.E-02	2.2	1.1	0.1
At5g21020			2.3.E-02	2.1	1.1	0.2
At5g09970	CYP78A7	cytochrome P450, family 78, subfamily A, polypeptide 7	1.3.E-02	2.1	1.1	0.1
At3g62270		HCO3- transporter family	2.4.E-02	2.1	1.1	0.2
At2g41340	RPB5D	RNA polymerase II fifth largest subunit, D	1.6.E-02	2.1	1.1	0.2
At4g23930		Late embryogenesis abundant (LEA) hydroxyproline-rich glycoprotein family	2.2.E-02	2.1	1.1	0.2
At1g75770			3.9.E-02	2.1	1.1	0.3
At3g58850	PAR2	phy rapidly regulated 2	2.2.E-02	2.1	1.1	0.2
At4g27590		Heavy metal transport/detoxification superfamily protein	2.4.E-02	2.1	1.1	0.2
At3g58270		Arabidopsis phospholipase-like protein (PEARLI 4) with TRAF-like domain	7.6.E-03	2.1	1.1	0
At1g66440		Cysteine/Histidine-rich C1 domain family protein	3.9.E-02	2.1	1.1	0.3
At5g16010		3-oxo-5-alpha-steroid 4-dehydrogenase family protein	2.1.E-02	2.1	1.1	0.2
At4g03420		Protein of unknown function (DUF789)	4.3.E-02	2.1	1.1	0.3
At2g14630		transposable element gene	4.5.E-02	2.1	1.1	0.3
At3g57130	BOP1	Ankyrin repeat family protein / BTB/POZ domain-containing protein	1.1.E-02	2.1	1.1	0.1
At5g60470		C2H2 and C2HC zinc fingers superfamily protein	1.9.E-02	2.1	1.1	0.2
At1g78460		SOUL heme-binding family protein	2.2.E-02	2.1	1.1	0.2
At1g64890		Major facilitator superfamily protein	4.4.E-02	2.1	1.1	0.3
At4g39360			3.0.E-02	2.1	1.1	0.3
At1g31850		S-adenosyl-L-methionine-dependent methyltransferases superfamily protein	1.7.E-02	2.1	1.1	0.2
At4g23320	CRK24	cysteine-rich RLK (RECEPTOR-like protein kinase) 24	4.8.E-02	2.1	1.1	0.4
At2g34585			3.1.E-02	2.1	1.1	0.3
At5g39760	HB23	homeobox protein 23	4.1.E-02	2.1	1.1	0.3
At5g19110		Eukaryotic aspartyl protease family protein	3.9.E-02	2.1	1	0.3
At1g13860	QUL1	QUASIMODO2 LIKE 1	2.9.E-02	2.1	1	0.2
At5g64490		ARM repeat superfamily protein	1.3.E-02	2.1	1	0.1
At1g75240	HB33	homeobox protein 33	1.8.E-02	2.1	1	0.2
At2g31085	CLE6	CLAVATA3/ESR-RELATED 6	1.7.E-02	2.1	1	0.2
At3g63010	GID1B	alpha/beta-Hydrolases superfamily protein	1.7.E-02	2.1	1	0.2
At2g45050	GATA2	GATA transcription factor 2	1.2.E-02	2.1	1	0.1
At4g29190	OZF2	Zinc finger C-x8-C-x5-C-x3-H type family protein	2.8.E-02	2.1	1	0.2
At2g41870		Remorin family protein	1.4.E-02	2.1	1	0.1
At1g04240	SHY2	AUX/IAA transcriptional regulator family protein	2.0.E-02	2	1	0.2
At1g28330	DYL1	dormancy-associated protein-like 1	3.7.E-02	2	1	0.3
At5g03310		SAUR-like auxin-responsive protein family	1.6.E-02	2	1	0.1
At1g15640			4.0.E-02	2	1	0.3
At1g76920		F-box family protein	9.0.E-03	2	1	0.1
At5g19740		Peptidase M28 family protein	1.6.E-02	2	1	0.1
At2g46140		Late embryogenesis abundant protein	1.9.E-02	2	1	0.2
At4g23630	BTI1	VIRB2-interacting protein 1	1.8.E-02	2	1	0.2
At1g65390	PP2-A5	phloem protein 2 A5	4.1.E-02	2	1	0.3
At1g65790	RK1	receptor kinase 1	3.7.E-02	2	1	0.3
At2g18350	HB24	homeobox protein 24	1.6.E-02	2	1	0.1
At3g01210		RNA-binding (RRM/RBD/RNP motifs) family protein	2.5.E-02	2	1	0.2
At5g28300		Duplicated homeodomain-like superfamily protein	6.5.E-03	2	1	0
At5g03050			1.3.E-02	2	1	0.1
At1g74520	HVA22A	HVA22 homologue A	1.3.E-02	2	1	0.1
At5g11320	YUC4	Flavin-binding monooxygenase family protein	1.9.E-02	2	1	0.2
At3g01560		Protein of unknown function (DUF1421)	1.5.E-02	2	1	0.1
At5g40540		Protein kinase superfamily protein	8.4.E-03	2	1	0.1
At5g58600	PMR5	Plant protein of unknown function (DUF828)	1.0.E-02	2	1	0.1
At5g44210	ERF9	erf domain protein 9	7.5.E-03	2	1	0
