# Supplementary material for: Double overexpression of DREB and PIF transcription factors improves drought stress tolerance and cell elongation in transgenic plants
Source: Plant Biotechnol J. 2016 Nov 14;15(4):458–71. doi: 10.1111/pbi.12644 (PMC5362684; doi:10.1111/pbi.12644)
Supplement: Supplementary file 8 — Table S7. Genes down‐regulated only in the double overexpressors. [file PBI-15-458-s009.xls]

## Sheet: Sheet1
Table S7. Genes down-regulated only in the double overexpressors.
LOCUS	Gene Symbol	TAIR10_Short_description	W-OE
			Q-Value	Fold Change	Average	SD
At1g19640	JMT	jasmonic acid carboxyl methyltransferase	2.0.E-02	0.1	-3.14	0.6
At1g52000		Mannose-binding lectin superfamily protein	7.5.E-03	0.1	-2.83	0.1
At1g52030	MBP2	myrosinase-binding protein 2	7.6.E-03	0.1	-3.3	0.1
At1g52040	MBP1	myrosinase-binding protein 1	1.5.E-02	0.1	-2.98	0.4
At1g52400	BGLU18	beta glucosidase 18	1.4.E-02	0.1	-3.5	0.4
At1g62225			1.1.E-02	0.1	-3.08	0.3
At1g67865			2.3.E-02	0.1	-2.95	0.6
At3g22740	HMT3	homocysteine S-methyltransferase 3	4.4.E-02	0.1	-3.07	1
At3g28500		60S acidic ribosomal protein family	1.3.E-02	0.1	-3.15	0.4
At3g45140	LOX2	lipoxygenase 2	1.6.E-02	0.1	-4.1	0.6
At4g22880	LDOX	leucoanthocyanidin dioxygenase	9.4.E-03	0.1	-2.77	0.2
At5g24420	PGL5	6-phosphogluconolactonase 5	7.5.E-03	0.1	-2.8	0.1
At5g24770	VSP2	vegetative storage protein 2	1.5.E-02	0.1	-3.92	0.5
At5g24780	VSP1	vegetative storage protein 1	1.3.E-02	0.1	-2.82	0.3
At5g42800	DFR	dihydroflavonol 4-reductase	9.0.E-03	0.1	-3.04	0.2
At5g67430		Acyl-CoA N-acyltransferases (NAT) superfamily protein	1.5.E-02	0.1	-2.81	0.4
At1g19250	FMO1	flavin-dependent monooxygenase 1	3.8.E-02	0.2	-2.46	0.7
At1g19670	CLH1	chlorophyllase 1	8.1.E-03	0.2	-2.44	0.1
At1g29420		SAUR-like auxin-responsive protein family	3.2.E-02	0.2	-2.15	0.5
At1g29720		Leucine-rich repeat transmembrane protein kinase	2.0.E-02	0.2	-2.2	0.4
At1g30730		FAD-binding Berberine family protein	1.4.E-02	0.2	-2.33	0.3
At1g31690		Copper amine oxidase family protein	1.3.E-02	0.2	-2.68	0.3
At1g52830	IAA6	indole-3-acetic acid 6	1.1.E-02	0.2	-2.55	0.2
At1g53870		Protein of unknown function (DUF567)	8.2.E-03	0.2	-2.21	0.1
At1g53870		Protein of unknown function (DUF567)	3.3.E-02	0.2	-2.19	0.6
At1g64360			1.6.E-02	0.2	-2.24	0.3
At1g64590		NAD(P)-binding Rossmann-fold superfamily protein	1.6.E-02	0.2	-2.22	0.3
At1g69120	AP1	K-box region and MADS-box transcription factor family protein	1.5.E-02	0.2	-2.43	0.3
At1g71140		MATE efflux family protein	2.1.E-02	0.2	-2.3	0.4
At2g30670		NAD(P)-binding Rossmann-fold superfamily protein	1.6.E-02	0.2	-2.12	0.3
At2g34810		FAD-binding Berberine family protein	9.6.E-03	0.2	-2.22	0.2
At2g38600		HAD superfamily, subfamily IIIB acid phosphatase	1.4.E-02	0.2	-2.38	0.3
At2g43580		Chitinase family protein	4.3.E-02	0.2	-2.45	0.8
At2g47750	GH3.9	putative indole-3-acetic acid-amido synthetase GH3.9	1.4.E-02	0.2	-2.25	0.3
At3g15270	SPL5	squamosa promoter binding protein-like 5	1.6.E-02	0.2	-2.6	0.4
At3g16660		Pollen Ole e 1 allergen and extensin family protein	3.0.E-02	0.2	-2.46	0.6
At3g21520	DMP1	DUF679 domain membrane protein 1	4.8.E-02	0.2	-2.22	0.7
At3g22231	PCC1	pathogen and circadian controlled 1	1.8.E-02	0.2	-2.39	0.4
At3g28510		P-loop containing nucleoside triphosphate hydrolases superfamily protein	1.2.E-02	0.2	-2.24	0.2
At3g29590	AT5MAT	HXXXD-type acyl-transferase family protein	1.0.E-02	0.2	-2.27	0.2
At3g46490		2-oxoglutarate (2OG) and Fe(II)-dependent oxygenase superfamily protein	1.6.E-02	0.2	-2.15	0.3
At3g56060		Glucose-methanol-choline (GMC) oxidoreductase family protein	2.1.E-02	0.2	-2	0.4
At4g01630	EXPA17	expansin A17	3.8.E-02	0.2	-2.05	0.6
At4g10500		2-oxoglutarate (2OG) and Fe(II)-dependent oxygenase superfamily protein	2.3.E-02	0.2	-2.19	0.4
At4g14400	ACD6	ankyrin repeat family protein	1.9.E-02	0.2	-2.23	0.4
At4g17470		alpha/beta-Hydrolases superfamily protein	9.0.E-03	0.2	-2.69	0.2
At4g22870		2-oxoglutarate (2OG) and Fe(II)-dependent oxygenase superfamily protein	7.6.E-03	0.2	-2.4	0.1
At4g36105			1.6.E-02	0.2	-2.55	0.4
At5g17220	GSTF12	glutathione S-transferase phi 12	8.1.E-03	0.2	-2.28	0.1
At5g47450	TIP2;3	tonoplast intrinsic protein 2;3	2.5.E-02	0.2	-2.45	0.5
At5g54060	UF3GT	UDP-glucose:flavonoid 3-o-glucosyltransferase	1.0.E-02	0.2	-2.53	0.2
At5g54150			2.8.E-02	0.2	-2.05	0.5
At5g57123			2.1.E-02	0.2	-2.25	0.4
At5g58310	MES18	methyl esterase 18	1.4.E-02	0.2	-2.46	0.3
At1g11070			9.3.E-03	0.3	-1.61	0.1
At1g16410	CYP79F1	cytochrome p450 79f1	3.9.E-02	0.3	-1.85	0.5
At1g16490	MYB58	myb domain protein 58	2.2.E-02	0.3	-1.86	0.3
At1g20070			9.0.E-03	0.3	-1.7	0.1
At1g23130		Polyketide cyclase/dehydrase and lipid transport superfamily protein	1.0.E-02	0.3	-1.58	0.1
At1g24580		RING/U-box superfamily protein	1.5.E-02	0.3	-1.55	0.2
At1g30700		FAD-binding Berberine family protein	1.4.E-02	0.3	-1.6	0.2
At1g31580	ECS1	ECS1	3.5.E-02	0.3	-1.95	0.5
At1g52410	TSA1	TSK-associating protein 1	2.5.E-02	0.3	-1.96	0.4
At1g52820		2-oxoglutarate (2OG) and Fe(II)-dependent oxygenase superfamily protein	3.0.E-02	0.3	-1.73	0.4
At1g53160	SPL4	squamosa promoter binding protein-like 4	1.3.E-02	0.3	-1.85	0.2
At1g65860	FMO GS-OX1	flavin-monooxygenase glucosinolate S-oxygenase 1	2.8.E-02	0.3	-1.69	0.4
At1g68870	SOFL2	SOB five-like 2	1.0.E-02	0.3	-1.66	0.1
At1g73330	DR4	drought-repressed 4	2.1.E-02	0.3	-1.85	0.3
At1g76610		Protein of unknown function, DUF617	1.3.E-02	0.3	-1.8	0.2
At1g78860		D-mannose binding lectin protein with Apple-like carbohydrate-binding domain	1.9.E-02	0.3	-1.57	0.3
At2g04032	ZIP7	zinc transporter 7 precursor	1.3.E-02	0.3	-1.8	0.2
At2g05070	LHCB2.2	photosystem II light harvesting complex gene 2.2	2.1.E-02	0.3	-1.6	0.3
At2g15220		Plant basic secretory protein (BSP) family protein	2.2.E-02	0.3	-1.78	0.3
At2g19990	PR-1-LIKE	pathogenesis-related protein-1-like	2.5.E-02	0.3	-1.55	0.3
At2g27395			2.4.E-02	0.3	-1.63	0.3
At2g27420		Cysteine proteinases superfamily protein	1.5.E-02	0.3	-1.78	0.2
At2g41510	CKX1	cytokinin oxidase/dehydrogenase 1	3.6.E-02	0.3	-1.53	0.4
At2g46640			1.9.E-02	0.3	-1.85	0.3
At3g02020	AK3	aspartate kinase 3	3.1.E-02	0.3	-1.65	0.4
At3g09450			1.5.E-02	0.3	-1.67	0.2
At3g12145	FLR1	Leucine-rich repeat (LRR) family protein	4.2.E-02	0.3	-1.55	0.5
At3g16150	ASPGB1	N-terminal nucleophile aminohydrolases (Ntn hydrolases) superfamily protein	7.5.E-03	0.3	-1.73	0.1
At3g21900		Receptor-like protein kinase-related family protein	1.3.E-02	0.3	-1.56	0.2
At3g21920		Domain of unknown function (DUF26)	8.1.E-03	0.3	-1.61	0.1
At3g21930		Domain of unknown function (DUF26)	1.1.E-02	0.3	-1.58	0.1
At3g22540		Protein of unknown function (DUF1677)	4.3.E-02	0.3	-1.61	0.5
At3g27025			2.7.E-02	0.3	-1.76	0.4
At3g46300			1.7.E-02	0.3	-1.74	0.3
At3g48240		Octicosapeptide/Phox/Bem1p family protein	1.9.E-02	0.3	-1.89	0.3
At3g48720	DCF	HXXXD-type acyl-transferase family protein	9.3.E-03	0.3	-1.93	0.1
At3g51895	SULTR3;1	sulfate transporter 3;1	9.0.E-03	0.3	-1.85	0.1
At3g54830		Transmembrane amino acid transporter family protein	3.1.E-02	0.3	-1.93	0.5
At3g61920			1.7.E-02	0.3	-1.79	0.3
At4g04990		Protein of unknown function (DUF761)	3.0.E-02	0.3	-1.92	0.5
At4g12550	AIR1	Auxin-Induced in Root cultures 1	2.8.E-02	0.3	-1.71	0.4
At4g12980		Auxin-responsive family protein	2.1.E-02	0.3	-1.52	0.3
At4g13560	UNE15	Late embryogenesis abundant protein (LEA) family protein	1.1.E-02	0.3	-1.73	0.1
At4g17030	EXLB1	expansin-like B1	9.4.E-03	0.3	-1.79	0.1
At4g17970	ALMT12	aluminum-activated, malate transporter 12	2.6.E-02	0.3	-1.6	0.3
At4g26790		GDSL-like Lipase/Acylhydrolase superfamily protein	1.4.E-02	0.3	-1.64	0.2
At4g28680	TYRDC	L-tyrosine decarboxylase	1.7.E-02	0.3	-1.86	0.3
At4g34400		AP2/B3-like transcriptional factor family protein	1.3.E-02	0.3	-1.55	0.2
At4g39800	MIPS1	myo-inositol-1-phosphate synthase 1	1.9.E-02	0.3	-1.66	0.3
At5g02760		Protein phosphatase 2C family protein	7.8.E-03	0.3	-1.84	0.1
At5g03840	TFL1	PEBP (phosphatidylethanolamine-binding protein) family protein	9.4.E-03	0.3	-1.57	0.1
At5g06090	GPAT7	glycerol-3-phosphate acyltransferase 7	3.1.E-02	0.3	-1.75	0.4
At5g16410		HXXXD-type acyl-transferase family protein	9.8.E-03	0.3	-1.68	0.1
At5g22390		Protein of unknown function (DUF3049)	7.5.E-03	0.3	-1.7	0.1
At5g22460		alpha/beta-Hydrolases superfamily protein	9.0.E-03	0.3	-2	0.1
At5g24150	SQP1	FAD/NAD(P)-binding oxidoreductase family protein	1.0.E-02	0.3	-1.53	0.1
At5g25980	TGG2	glucoside glucohydrolase 2	7.5.E-03	0.3	-1.81	0.1
At5g40210	UMAMIT42	nodulin MtN21 /EamA-like transporter family protein	8.2.E-03	0.3	-1.82	0.1
At5g44550		Uncharacterised protein family (UPF0497)	2.5.E-02	0.3	-1.58	0.3
At5g45650		subtilase family protein	1.0.E-02	0.3	-1.8	0.1
At5g45960		GDSL-like Lipase/Acylhydrolase superfamily protein	1.4.E-02	0.3	-1.69	0.2
At5g56490	GulLO4	D-arabinono-1,4-lactone oxidase family protein	1.3.E-02	0.3	-1.69	0.2
At5g56840		myb-like transcription factor family protein	9.0.E-03	0.3	-1.7	0.1
At5g57550	XTH25	xyloglucan endotransglucosylase/hydrolase 25	7.6.E-03	0.3	-1.56	0.1
At5g59330		Bifunctional inhibitor/lipid-transfer protein/seed storage 2S albumin superfamily protein	2.0.E-02	0.3	-1.89	0.3
At1g02630		Nucleoside transporter family protein	2.5.E-02	0.4	-1.19	0.2
At1g03010		Phototropic-responsive NPH3 family protein	2.7.E-02	0.4	-1.44	0.3
At1g04800		glycine-rich protein	1.7.E-02	0.4	-1.22	0.2
At1g07450		NAD(P)-binding Rossmann-fold superfamily protein	2.0.E-02	0.4	-1.16	0.2
At1g10980		Lung seven transmembrane receptor family protein	2.1.E-02	0.4	-1.29	0.2
At1g16390	41915	organic cation/carnitine transporter 3	9.0.E-03	0.4	-1.24	0.1
At1g20470		SAUR-like auxin-responsive protein family	1.7.E-02	0.4	-1.32	0.2
At1g21500			1.0.E-02	0.4	-1.16	0.1
At1g21550		Calcium-binding EF-hand family protein	2.5.E-02	0.4	-1.17	0.2
At1g22340	UGT85A7	UDP-glucosyl transferase 85A7	3.5.E-02	0.4	-1.32	0.4
At1g24070	CSLA10	cellulose synthase-like A10	2.3.E-02	0.4	-1.49	0.3
At1g24470	KCR2	beta-ketoacyl reductase 2	2.7.E-02	0.4	-1.25	0.3
At1g26560	BGLU40	beta glucosidase 40	1.5.E-02	0.4	-1.47	0.2
At1g26770	EXPA10	expansin A10	2.2.E-02	0.4	-1.35	0.3
At1g30720		FAD-binding Berberine family protein	1.2.E-02	0.4	-1.28	0.1
At1g31490		HXXXD-type acyl-transferase family protein	1.3.E-02	0.4	-1.29	0.1
At1g32080	LrgB	membrane protein, putative	1.9.E-02	0.4	-1.38	0.2
At1g48260	CIPK17	CBL-interacting protein kinase 17	3.8.E-02	0.4	-1.46	0.4
At1g52560		HSP20-like chaperones superfamily protein	2.4.E-02	0.4	-1.29	0.3
At1g52565			2.0.E-02	0.4	-1.4	0.2
At1g52750		alpha/beta-Hydrolases superfamily protein	2.7.E-02	0.4	-1.32	0.3
At1g52855			1.0.E-02	0.4	-1.21	0.1
At1g54040	ESP	epithiospecifier protein	1.4.E-02	0.4	-1.26	0.2
At1g54820		Protein kinase superfamily protein	1.4.E-02	0.4	-1.19	0.1
At1g55020	LOX1	lipoxygenase 1	2.2.E-02	0.4	-1.17	0.2
At1g56710		Pectin lyase-like superfamily protein	2.2.E-02	0.4	-1.2	0.2
At1g62540	FMO GS-OX2	flavin-monooxygenase glucosinolate S-oxygenase 2	1.0.E-02	0.4	-1.51	0.1
At1g66860		Class I glutamine amidotransferase-like superfamily protein	4.5.E-02	0.4	-1.43	0.5
At1g68600		Aluminium activated malate transporter family protein	2.7.E-02	0.4	-1.29	0.3
At1g68725	AGP19	arabinogalactan protein 19	6.5.E-03	0.4	-1.22	0
At1g68850		Peroxidase superfamily protein	2.0.E-02	0.4	-1.19	0.2
At1g71380	CEL3	cellulase 3	1.2.E-02	0.4	-1.36	0.1
At1g72140		Major facilitator superfamily protein	1.3.E-02	0.4	-1.18	0.1
At1g75030	TLP-3	thaumatin-like protein 3	2.7.E-02	0.4	-1.19	0.3
At1g77520		O-methyltransferase family protein	3.8.E-02	0.4	-1.25	0.4
At1g78030			1.7.E-02	0.4	-1.47	0.2
At1g78230		Outer arm dynein light chain 1 protein	1.3.E-02	0.4	-1.3	0.1
At1g78370	GSTU20	glutathione S-transferase TAU 20	2.0.E-02	0.4	-1.51	0.3
At2g05100	LHCB2.1	photosystem II light harvesting complex gene 2.1	3.0.E-02	0.4	-1.27	0.3
At2g22240	MIPS2	myo-inositol-1-phosphate synthase 2	1.8.E-02	0.4	-1.17	0.2
At2g22860	PSK2	phytosulfokine 2 precursor	1.0.E-02	0.4	-1.35	0.1
At2g23000	scpl10	serine carboxypeptidase-like 10	7.5.E-03	0.4	-1.3	0.1
At2g23060		Acyl-CoA N-acyltransferases (NAT) superfamily protein	3.0.E-02	0.4	-1.17	0.3
At2g31560		Protein of unknown function (DUF1685)	1.0.E-02	0.4	-1.16	0.1
At2g33790	AGP30	arabinogalactan protein 30	1.9.E-02	0.4	-1.43	0.2
At2g36690		2-oxoglutarate (2OG) and Fe(II)-dependent oxygenase superfamily protein	1.9.E-02	0.4	-1.25	0.2
At2g37180	RD28	Aquaporin-like superfamily protein	1.5.E-02	0.4	-1.42	0.2
At2g37460	UMAMIT12	nodulin MtN21 /EamA-like transporter family protein	4.6.E-02	0.4	-1.42	0.5
At2g38640		Protein of unknown function (DUF567)	2.0.E-02	0.4	-1.21	0.2
At2g38995		O-acyltransferase (WSD1-like) family protein	1.4.E-02	0.4	-1.19	0.1
At2g39200	MLO12	Seven transmembrane MLO family protein	3.3.E-02	0.4	-1.19	0.3
At2g39420		alpha/beta-Hydrolases superfamily protein	1.8.E-02	0.4	-1.18	0.2
At2g40100	LHCB4.3	light harvesting complex photosystem II	1.3.E-02	0.4	-1.25	0.1
At2g40435			2.3.E-02	0.4	-1.51	0.3
At2g42900		Plant basic secretory protein (BSP) family protein	8.7.E-03	0.4	-1.33	0.1
At2g44370		Cysteine/Histidine-rich C1 domain family protein	2.0.E-02	0.4	-1.15	0.2
At2g45220		Plant invertase/pectin methylesterase inhibitor superfamily	1.3.E-02	0.4	-1.28	0.1
At2g47810	NF-YB5	nuclear factor Y, subunit B5	2.4.E-02	0.4	-1.3	0.3
At3g04290	LTL1	Li-tolerant lipase 1	1.7.E-02	0.4	-1.34	0.2
At3g04300		RmlC-like cupins superfamily protein	1.3.E-02	0.4	-1.18	0.1
At3g05400		Major facilitator superfamily protein	4.7.E-02	0.4	-1.22	0.4
At3g06160		AP2/B3-like transcriptional factor family protein	1.4.E-02	0.4	-1.28	0.2
At3g08770	LTP6	lipid transfer protein 6	2.1.E-02	0.4	-1.17	0.2
At3g09220	LAC7	laccase 7	1.3.E-02	0.4	-1.49	0.2
At3g15310		transposable element gene	1.1.E-02	0.4	-1.31	0.1
At3g16370		GDSL-like Lipase/Acylhydrolase superfamily protein	3.2.E-02	0.4	-1.18	0.3
At3g18560			2.6.E-02	0.4	-1.28	0.3
At3g18950		Transducin/WD40 repeat-like superfamily protein	2.8.E-02	0.4	-1.47	0.3
At3g20460		Major facilitator superfamily protein	2.3.E-02	0.4	-1.24	0.2
At3g22620		Bifunctional inhibitor/lipid-transfer protein/seed storage 2S albumin superfamily protein	1.9.E-02	0.4	-1.42	0.2
At3g28007	SWEET4	Nodulin MtN3 family protein	1.3.E-02	0.4	-1.43	0.1
At3g29030	EXPA5	expansin A5	2.5.E-02	0.4	-1.3	0.3
At3g29410		Terpenoid cyclases/Protein prenyltransferases superfamily protein	3.9.E-02	0.4	-1.28	0.4
At3g45680		Major facilitator superfamily protein	2.2.E-02	0.4	-1.29	0.2
At3g46370		Leucine-rich repeat protein kinase family protein	3.4.E-02	0.4	-1.28	0.3
At3g48350	CEP3	Cysteine proteinases superfamily protein	1.3.E-02	0.4	-1.44	0.2
At3g49160		pyruvate kinase family protein	2.0.E-02	0.4	-1.43	0.2
At3g49780	PSK4	phytosulfokine 4 precursor	2.7.E-02	0.4	-1.33	0.3
At3g53232	RTFL1	ROTUNDIFOLIA like 1	4.6.E-02	0.4	-1.27	0.4
At3g54600	DJ1F	Class I glutamine amidotransferase-like superfamily protein	1.8.E-02	0.4	-1.28	0.2
At3g56260			2.5.E-02	0.4	-1.43	0.3
At3g59930			2.3.E-02	0.4	-1.17	0.2
At3g62760	ATGSTF13	Glutathione S-transferase family protein	3.9.E-02	0.4	-1.48	0.4
At4g02420		Concanavalin A-like lectin protein kinase family protein	4.4.E-02	0.4	-1.17	0.4
At4g11211			1.1.E-02	0.4	-1.28	0.1
At4g11650	OSM34	osmotin 34	1.4.E-02	0.4	-1.27	0.2
At4g11880	AGL14	AGAMOUS-like 14	3.8.E-02	0.4	-1.24	0.4
At4g12290		Copper amine oxidase family protein	1.1.E-02	0.4	-1.22	0.1
At4g12330	CYP706A7	cytochrome P450, family 706, subfamily A, polypeptide 7	2.2.E-02	0.4	-1.17	0.2
At4g14040	SBP2	selenium-binding protein 2	3.5.E-02	0.4	-1.44	0.4
At4g14090		UDP-Glycosyltransferase superfamily protein	1.9.E-02	0.4	-1.3	0.2
At4g15480	UGT84A1	UDP-Glycosyltransferase superfamily protein	1.9.E-02	0.4	-1.17	0.2
At4g15765		FAD/NAD(P)-binding oxidoreductase family protein	1.0.E-02	0.4	-1.47	0.1
At4g21760	BGLU47	beta-glucosidase 47	3.3.E-02	0.4	-1.43	0.4
At4g26830		O-Glycosyl hydrolases family 17 protein	2.0.E-02	0.4	-1.4	0.2
At4g29110			1.7.E-02	0.4	-1.39	0.2
At4g29930		basic helix-loop-helix (bHLH) DNA-binding superfamily protein	2.3.E-02	0.4	-1.35	0.3
At4g31330		Protein of unknown function, DUF599	1.3.E-02	0.4	-1.15	0.1
At4g31820	ENP	Phototropic-responsive NPH3 family protein	1.3.E-02	0.4	-1.19	0.1
At4g32810	CCD8	carotenoid cleavage dioxygenase 8	4.5.E-02	0.4	-1.33	0.4
At4g34790		SAUR-like auxin-responsive protein family	2.4.E-02	0.4	-1.17	0.2
At4g35190	LOG5	Putative lysine decarboxylase family protein	2.5.E-02	0.4	-1.34	0.3
At4g36770		UDP-Glycosyltransferase superfamily protein	1.3.E-02	0.4	-1.36	0.1
At4g37390	BRU6	Auxin-responsive GH3 family protein	2.7.E-02	0.4	-1.49	0.3
At4g38850	SAUR15	SAUR-like auxin-responsive protein family	1.7.E-02	0.4	-1.39	0.2
At5g02940		Protein of unknown function (DUF1012)	2.9.E-02	0.4	-1.2	0.3
At5g07700	MYB76	myb domain protein 76	2.1.E-02	0.4	-1.44	0.3
At5g10210			1.8.E-02	0.4	-1.42	0.2
At5g13170	SAG29	senescence-associated gene 29	1.3.E-02	0.4	-1.45	0.1
At5g13580	ABCG6	ABC-2 type transporter family protein	2.7.E-02	0.4	-1.23	0.3
At5g14120		Major facilitator superfamily protein	1.3.E-02	0.4	-1.21	0.1
At5g14700		NAD(P)-binding Rossmann-fold superfamily protein	2.5.E-02	0.4	-1.44	0.3
At5g16190	CSLA11	cellulose synthase like A11	3.2.E-02	0.4	-1.41	0.4
At5g17450	HIPP21	Heavy metal transport/detoxification superfamily protein	2.4.E-02	0.4	-1.23	0.3
At5g18840		Major facilitator superfamily protein	5.0.E-02	0.4	-1.41	0.5
At5g23010	MAM1	methylthioalkylmalate synthase 1	4.6.E-02	0.4	-1.47	0.5
At5g23990	FRO5	ferric reduction oxidase 5	4.2.E-02	0.4	-1.27	0.4
At5g24160	SQE6	squalene monoxygenase 6	7.5.E-03	0.4	-1.48	0
At5g25490		Ran BP2/NZF zinc finger-like superfamily protein	2.0.E-02	0.4	-1.31	0.2
At5g27780	SAUR75	SAUR-like auxin-responsive protein family	9.0.E-03	0.4	-1.47	0.1
At5g33355		Defensin-like (DEFL) family protein	2.3.E-02	0.4	-1.23	0.2
At5g36910	THI2.2	thionin 2.2	4.3.E-02	0.4	-1.25	0.4
At5g40780	LHT1	lysine histidine transporter 1	4.3.E-02	0.4	-1.31	0.4
At5g42590	CYP71A16	cytochrome P450, family 71, subfamily A, polypeptide 16	3.5.E-02	0.4	-1.15	0.3
At5g44390		FAD-binding Berberine family protein	1.6.E-02	0.4	-1.37	0.2
At5g47530		Auxin-responsive family protein	2.6.E-02	0.4	-1.24	0.3
At5g47990	CYP705A5	cytochrome P450, family 705, subfamily A, polypeptide 5	1.3.E-02	0.4	-1.51	0.2
At5g50950	FUM2	FUMARASE 2	3.9.E-02	0.4	-1.28	0.4
At5g51470		Auxin-responsive GH3 family protein	7.5.E-03	0.4	-1.22	0
At5g54190	PORA	protochlorophyllide oxidoreductase A	1.8.E-02	0.4	-1.5	0.2
At5g54270	LHCB3	light-harvesting chlorophyll B-binding protein 3	1.3.E-02	0.4	-1.36	0.1
At5g54510	DFL1	Auxin-responsive GH3 family protein	8.7.E-03	0.4	-1.31	0.1
At5g54530		Protein of unknown function, DUF538	1.3.E-02	0.4	-1.23	0.1
At5g54610	ANK	ankyrin	3.3.E-02	0.4	-1.16	0.3
At5g55250	IAMT1	IAA carboxylmethyltransferase 1	9.1.E-03	0.4	-1.33	0.1
At5g55720		Pectin lyase-like superfamily protein	8.1.E-03	0.4	-1.15	0.1
At5g61750		RmlC-like cupins superfamily protein	3.6.E-02	0.4	-1.3	0.4
At5g64120		Peroxidase superfamily protein	1.0.E-02	0.4	-1.17	0.1
At5g66740		Protein of unknown function (DUF620)	1.3.E-02	0.4	-1.41	0.1
At1g01250		Integrase-type DNA-binding superfamily protein	1.6.E-02	0.5	-1.07	0.1
At1g04490		Protein of unknown function (DUF3527)	1.3.E-02	0.5	-1	0.1
At1g09170		P-loop nucleoside triphosphate hydrolases superfamily protein with CH (Calponin Homology) domain	2.6.E-02	0.5	-1.06	0.2
At1g11850			3.6.E-02	0.5	-1.01	0.3
At1g17700	PRA1.F1	prenylated RAB acceptor 1.F1	2.6.E-02	0.5	-1.14	0.2
At1g20190	EXPA11	expansin 11	1.8.E-02	0.5	-1.03	0.2
At1g22990	HIPP22	Heavy metal transport/detoxification superfamily protein	2.6.E-02	0.5	-1.11	0.2
At1g23200		Plant invertase/pectin methylesterase inhibitor superfamily	2.5.E-02	0.5	-1.01	0.2
At1g24020	MLP423	MLP-like protein 423	2.9.E-02	0.5	-1.05	0.2
At1g27940	ABCB13	P-glycoprotein 13	1.4.E-02	0.5	-1.12	0.1
At1g29230	CIPK18	CBL-interacting protein kinase 18	1.5.E-02	0.5	-1.13	0.2
At1g32780		GroES-like zinc-binding dehydrogenase family protein	1.2.E-02	0.5	-1.08	0.1
At1g32900	GBSS1	UDP-Glycosyltransferase superfamily protein	3.3.E-02	0.5	-1.13	0.3
At1g43670	FBP	Inositol monophosphatase family protein	1.1.E-02	0.5	-1.09	0.1
At1g45201	TLL1	triacylglycerol lipase-like 1	4.1.E-02	0.5	-1.02	0.3
At1g53270	ABCG10	ABC-2 type transporter family protein	4.5.E-02	0.5	-1.03	0.3
At1g55960		Polyketide cyclase/dehydrase and lipid transport superfamily protein	1.7.E-02	0.5	-1.07	0.2
At1g62560	FMO GS-OX3	flavin-monooxygenase glucosinolate S-oxygenase 3	3.8.E-02	0.5	-1.05	0.3
At1g63710	CYP86A7	cytochrome P450, family 86, subfamily A, polypeptide 7	1.1.E-02	0.5	-1.09	0.1
At1g67750		Pectate lyase family protein	3.5.E-02	0.5	-1.03	0.3
At1g71200		basic helix-loop-helix (bHLH) DNA-binding superfamily protein	3.5.E-02	0.5	-1.03	0.3
At1g73190	TIP3;1	Aquaporin-like superfamily protein	8.4.E-03	0.5	-1.13	0.1
At1g73600		S-adenosyl-L-methionine-dependent methyltransferases superfamily protein	9.4.E-03	0.5	-1.06	0.1
At1g74460		GDSL-like Lipase/Acylhydrolase superfamily protein	4.6.E-02	0.5	-1.1	0.4
At1g76190		SAUR-like auxin-responsive protein family	1.0.E-02	0.5	-1.02	0.1
At1g79110	BRG2	zinc ion binding	2.9.E-02	0.5	-1.07	0.3
At1g80730	ZFP1	zinc-finger protein 1	3.1.E-02	0.5	-1	0.2
At2g07680	ABCC13	multidrug resistance-associated protein 11	1.3.E-02	0.5	-1.14	0.1
At2g13820	XYP2	Bifunctional inhibitor/lipid-transfer protein/seed storage 2S albumin superfamily protein	2.0.E-02	0.5	-1.01	0.2
At2g16630		Pollen Ole e 1 allergen and extensin family protein	1.3.E-02	0.5	-1.12	0.1
At2g16980		Major facilitator superfamily protein	2.0.E-02	0.5	-1.06	0.2
At2g21200		SAUR-like auxin-responsive protein family	1.4.E-02	0.5	-1.04	0.1
At2g22330	CYP79B3	cytochrome P450, family 79, subfamily B, polypeptide 3	1.0.E-02	0.5	-1.11	0.1
At2g23590	MES8	methyl esterase 8	3.3.E-02	0.5	-1.04	0.3
At2g23960		Class I glutamine amidotransferase-like superfamily protein	2.3.E-02	0.5	-1.02	0.2
At2g30540		Thioredoxin superfamily protein	8.4.E-03	0.5	-1.06	0.1
At2g32510	MAPKKK17	mitogen-activated protein kinase kinase kinase 17	1.6.E-02	0.5	-1.09	0.1
At2g32530	CSLB03	cellulose synthase-like B3	1.8.E-02	0.5	-1.06	0.2
At2g32560		F-box family protein	1.9.E-02	0.5	-1.15	0.2
At2g32560		F-box family protein	8.1.E-03	0.5	-1.13	0.1
At2g36590	ProT3	proline transporter 3	1.9.E-02	0.5	-1.03	0.2
At2g36885			3.9.E-02	0.5	-1	0.3
At2g37880		Protein of unknown function, DUF617	3.8.E-02	0.5	-1.13	0.3
At2g38750	ANNAT4	annexin 4	1.9.E-02	0.5	-1.11	0.2
At2g43520	TI2	trypsin inhibitor protein 2	1.8.E-02	0.5	-1.05	0.2
At2g43550		Scorpion toxin-like knottin superfamily protein	2.7.E-02	0.5	-1	0.2
At2g46650	CB5-C	cytochrome B5 isoform C	2.7.E-02	0.5	-1.04	0.2
At2g46660	CYP78A6	cytochrome P450, family 78, subfamily A, polypeptide 6	1.8.E-02	0.5	-1.06	0.2
At2g47780		Rubber elongation factor protein (REF)	3.5.E-02	0.5	-1.09	0.3
At2g47950			4.2.E-02	0.5	-1.01	0.3
At3g01420	DOX1	Peroxidase superfamily protein	1.9.E-02	0.5	-1.11	0.2
At3g10340	PAL4	phenylalanine ammonia-lyase 4	1.3.E-02	0.5	-1.08	0.1
At3g10570	CYP77A6	cytochrome P450, family 77, subfamily A, polypeptide 6	1.8.E-02	0.5	-1.15	0.2
At3g11430	GPAT5	glycerol-3-phosphate acyltransferase 5	2.4.E-02	0.5	-1.03	0.2
At3g16370		GDSL-like Lipase/Acylhydrolase superfamily protein	1.9.E-02	0.5	-1.06	0.2
At3g23080		Polyketide cyclase/dehydrase and lipid transport superfamily protein	1.4.E-02	0.5	-1.11	0.1
At3g23570		alpha/beta-Hydrolases superfamily protein	1.5.E-02	0.5	-1.05	0.1
At3g24230		Pectate lyase family protein	3.8.E-02	0.5	-1.05	0.3
At3g27690	LHCB2.3	photosystem II light harvesting complex gene 2.3	7.7.E-03	0.5	-1.07	0.1
At3g28960		Transmembrane amino acid transporter family protein	2.5.E-02	0.5	-1.06	0.2
At3g43110			3.3.E-02	0.5	-1	0.3
At3g47480		Calcium-binding EF-hand family protein	4.7.E-02	0.5	-1.09	0.4
At3g49190		O-acyltransferase (WSD1-like) family protein	2.2.E-02	0.5	-1.15	0.2
At3g55090	ABCG16	ABC-2 type transporter family protein	1.3.E-02	0.5	-1.03	0.1
At3g55100	ABCG17	ABC-2 type transporter family protein	2.2.E-02	0.5	-1.14	0.2
At3g55110	ABCG18	ABC-2 type transporter family protein	2.2.E-02	0.5	-1.02	0.2
At3g56620	UMAMIT10	nodulin MtN21 /EamA-like transporter family protein	2.4.E-02	0.5	-1.12	0.2
At3g60490		Integrase-type DNA-binding superfamily protein	1.6.E-02	0.5	-1.13	0.2
At3g61090		Putative endonuclease or glycosyl hydrolase	3.7.E-02	0.5	-1.15	0.3
At3g62410	CP12-2	CP12 domain-containing protein 2	1.9.E-02	0.5	-1.05	0.2
At3g62820		Plant invertase/pectin methylesterase inhibitor superfamily protein	2.0.E-02	0.5	-1.11	0.2
At4g01060	CPL3	CAPRICE-like MYB3	1.9.E-02	0.5	-1.11	0.2
At4g03330	SYP123	syntaxin of plants 123	2.9.E-02	0.5	-1.1	0.3
At4g04750		Major facilitator superfamily protein	8.1.E-03	0.5	-1.02	0.1
At4g12830		alpha/beta-Hydrolases superfamily protein	2.0.E-02	0.5	-1.07	0.2
At4g13770	CYP83A1	cytochrome P450, family 83, subfamily A, polypeptide 1	3.8.E-02	0.5	-1.04	0.3
At4g14690	ELIP2	Chlorophyll A-B binding family protein	1.4.E-02	0.5	-1.04	0.1
At4g20050	QRT3	Pectin lyase-like superfamily protein	2.2.E-02	0.5	-1.09	0.2
At4g20230		Terpenoid cyclases/Protein prenyltransferases superfamily protein	3.3.E-02	0.5	-1.05	0.3
At4g21840	MSRB8	methionine sulfoxide reductase B8	1.6.E-02	0.5	-1.1	0.2
At4g23260	CRK18	cysteine-rich RLK (RECEPTOR-like protein kinase) 18	1.0.E-02	0.5	-1.14	0.1
At4g24140		alpha/beta-Hydrolases superfamily protein	2.2.E-02	0.5	-1.06	0.2
At4g24180	TLP1	THAUMATIN-LIKE PROTEIN 1	1.5.E-02	0.5	-1.11	0.1
At4g28290			4.0.E-02	0.5	-1.06	0.3
At4g37295			4.7.E-02	0.5	-1.09	0.4
At4g37310	CYP81H1	cytochrome P450, family 81, subfamily H, polypeptide 1	1.5.E-02	0.5	-1.14	0.2
At4g38420	sks9	SKU5 similar 9	3.6.E-02	0.5	-1.11	0.3
At4g39510	CYP96A12	cytochrome P450, family 96, subfamily A, polypeptide 12	1.0.E-02	0.5	-1.07	0.1
At5g01015			1.6.E-02	0.5	-1.14	0.2
At5g01190	LAC10	laccase 10	1.3.E-02	0.5	-1.06	0.1
At5g02230		Haloacid dehalogenase-like hydrolase (HAD) superfamily protein	2.4.E-02	0.5	-1.07	0.2
At5g02890		HXXXD-type acyl-transferase family protein	1.9.E-02	0.5	-1.03	0.2
At5g04230	PAL3	phenyl alanine ammonia-lyase 3	1.9.E-02	0.5	-1.01	0.2
At5g07690	MYB29	myb domain protein 29	4.2.E-02	0.5	-1.04	0.3
At5g14130		Peroxidase superfamily protein	4.9.E-02	0.5	-1.03	0.4
At5g14200	IMD1	isopropylmalate dehydrogenase 1	3.0.E-02	0.5	-1.11	0.3
At5g16530	PIN5	Auxin efflux carrier family protein	1.7.E-02	0.5	-1.04	0.2
At5g21100		Plant L-ascorbate oxidase	2.5.E-02	0.5	-1.11	0.2
At5g33370		GDSL-like Lipase/Acylhydrolase superfamily protein	1.3.E-02	0.5	-1.13	0.1
At5g35490	MRU1	mto 1 responding up 1	1.3.E-02	0.5	-1.06	0.1
At5g37690		SGNH hydrolase-type esterase superfamily protein	4.4.E-02	0.5	-1.15	0.4
At5g42530			3.1.E-02	0.5	-1.09	0.3
At5g44050		MATE efflux family protein	3.4.E-02	0.5	-1.01	0.3
At5g45340	CYP707A3	cytochrome P450, family 707, subfamily A, polypeptide 3	1.8.E-02	0.5	-1.03	0.2
At5g45850		Protein of unknown function (DUF688)	4.8.E-02	0.5	-1.07	0.4
At5g47600		HSP20-like chaperones superfamily protein	2.6.E-02	0.5	-1.04	0.2
At5g48485	DIR1	Bifunctional inhibitor/lipid-transfer protein/seed storage 2S albumin superfamily protein	1.4.E-02	0.5	-1.03	0.1
At5g51890		Peroxidase superfamily protein	1.3.E-02	0.5	-1.06	0.1
At5g52320	CYP96A4	cytochrome P450, family 96, subfamily A, polypeptide 4	4.0.E-02	0.5	-1.12	0.3
At5g54585			3.5.E-02	0.5	-1.1	0.3
At5g59220	HAI1	highly ABA-induced PP2C gene 1	2.4.E-02	0.5	-1.07	0.2
At5g60490	FLA12	FASCICLIN-like arabinogalactan-protein 12	2.1.E-02	0.5	-1.05	0.2
At5g62210		Embryo-specific protein 3, (ATS3)	1.4.E-02	0.5	-1.09	0.1
At5g64100		Peroxidase superfamily protein	4.1.E-02	0.5	-1.1	0.3
At5g64700	UMAMIT21	nodulin MtN21 /EamA-like transporter family protein	2.0.E-02	0.5	-1.02	0.2
At5g67160	EPS1	HXXXD-type acyl-transferase family protein	2.8.E-02	0.5	-1.07	0.2
